# Supplementary material for: Defective mesenchymal Bmpr1a-mediated BMP signaling causes congenital pulmonary cysts
Source: eLife. 2024 Jun 10;12:RP91876. doi: 10.7554/eLife.91876 (PMC11164533; doi:10.7554/eLife.91876)
Supplement: Figure 4—source data 16. [file elife-91876-fig4-data16.zip]

Archive with 1 entries (1 files):
- Figure 4-source data 16.tif
